# Supplementary material for: Assessing uncertainty in sighting records: an example of the Barbary lion
Source: PeerJ. 2015 Sep 1;3:e1224. doi: 10.7717/peerj.1224 (PMC4562256; doi:10.7717/peerj.1224)
Supplement: Supplemental Information 3 [file peerj-03-1224-s003.xls]

## Sheet: Scores
	Expert	Obs id		Year	Q1U	Q1L	Q1B	Q1C	Q2U	Q2L	Q2B	Q2C	Q3U	Q3L	Q3B	Q3C	Q4U	Q4L	Q4B	Q4C
1	A	149	A	1956	1	0.7	0.9	90	1	0.9	1	100	1	0.5	0.7	70	1	1	1	100
1	B	149	A	1956	1	0.5	0.7	100	1	0.5	0.7	100	1	0.5	8	90	0.9	0.5	0.7	90
1	C	149	A	1956	1	0	0.75	100	1	1	1	100	1	0.5	0.75	75	1	0	0.25	100
1	D	149	A	1956	0.95	0.7	0.85	100	1	0.9	0.99	100	0.95	0.7	0.9	90	0.95	0.7	0.8	100
1	E	149	A	1956	1	0.5	0.9	75	0.8	0.5	0.75	70	1	0.5	0.75	50	0.5	0.3	0.5	50
2	A	148	A	1949	1	0.5	0.7	80	1	0.7	0.9	90	1	0.3	0.6	70	0.7	0.3	0.5	70
2	B	148	A	1949	0.5	0	0.3	90	0.5	0	0.3	90	0.5	0	0.5	90	0.5	0	0.3	90
2	C	148	A	1949	1	0	0.75	100	1	1	1	100	1	0.5	0.75	75	1	0	0.25	100
2	D	148	A	1949	1	0.8	0.95	100	1	0.6	0.95	70	0.8	0.5	0.7	90	0.9	0.8	0.85	100
2	E	148	A	1949	1	0.75	0.8	70	0.9	0.5	0.75	70	0.9	0.5	0.75	50	0.5	0.3	0.4	50
3	A	147	A	1943	1	0.7	0.8	80	1	0.8	0.9	80	0.7	0.3	0.5	70	0.5	0.2	0.3	70
3	B	147	A	1943	0.8	0.5	0.7	90	0.9	0.5	0.7	90	0.5	0	0.2	80	0.9	0.5	0.7	100
3	C	147	A	1943	1	0	0.75	100	1	0.5	0.75	75	0.5	0	0.25	75	1	0	0.1	100
3	D	147	A	1943	0.9	0.8	0.85	70	1	0.7	0.8	70	0.8	0.7	0.75	80	0.7	0.4	0.6	80
3	E	147	A	1943	0.75	0.5	0.5	50	0.9	0.5	0.5	50	0.75	0.5	0.5	50	0.5	0.3	0.5	50
4	A	21	M	1942	1	0.7	0.8	80	1	0.8	0.9	90	0.7	0.5	0.6	70	0.8	0.5	0.7	80
4	B	21	M	1942	1	0.5	0.7	100	1	0.5	0.8	100	1	0.5	0.8	100	1	0.5	0.9	100
4	C	21	M	1942	1	0	0.75	100	1	0.5	0.75	75	1	0.5	0.75	75	1	0	0.1	100
4	D	21	M	1942	1	0.9	0.95	100	1	0.8	0.99	99	0.8	0.7	0.75	80	1	0.9	0.95	100
4	E	21	M	1943	1	0.85	0.9	100	1	0.7	0.8	70	1	0.9	0.9	75	1	0.85	0.9	80
5	A	20	M	1939	0.8	0.3	0.5	60	0.8	0.3	0.5	70	0.6	0.3	0.5	70	0.6	0.4	0.5	80
5	B	20	M	1939	0.5	0	0.3	80	0.5	0	0.3	80	0.8	0	0.5	80	0.5	0	0.5	80
5	C	20	M	1939	0.75	0	0.5	75	1	0.5	0.75	75	0.5	0	0.25	75	0.25	0	0.1	50
5	D	20	M	1939	0.85	0.75	0.75	90	0.8	0.7	0.75	75	1	0.8	0.9	80	0.8	0.7	0.75	100
5	E	20	M	1939	0.5	0.3	0.5	75	1	0.5	0.8	70	1	0.5	0.8	80	0.5	0.4	0.5	75
6	A	19	M	1935	0.8	0.2	0.4	60	0.8	0.4	0.6	70	0.7	0.3	0.6	70	0.6	0.2	0.4	70
6	B	19	M	1935	1	0	0.5	100	1	0	0.5	100	1	0	0.5	100	1	0	0.5	100
6	C	19	M	1935	0.75	0	0.5	75	1	0.5	0.75	75	0.75	0.25	0.5	75	0.25	0	0.1	50
6	D	19	M	1935	0.8	0.75	0.8	100	1	0.95	0.98	100	1	0.7	0.75	80	1	0.7	0.75	100
6	E	19	M	1935	0.8	0.3	0.5	75	1	0.8	0.8	80	1	0.3	0.5	75	0.75	0.3	0.5	75
7	A	146	A	1935	0.8	0.5	0.7	80	1	0.6	0.8	90	0.7	0.3	0.6	70	0.8	0.6	0.7	80
7	B	146	A	1935	1	0.5	0.6	90	0.5	0	0.4	90	0.5	0	0.4	90	0.5	0	0.2	80
7	C	146	A	1935	1	0	0.75	100	1	1	1	100	1	0.5	0.75	100	1	0	0.25	100
7	D	146	A	1935	1	0.9	0.99	100	1	0.85	0.9	80	1	0.75	0.85	80	1	0.9	0.92	100
7	E	146	A	1935	1	0.9	1	100	1	0.8	1	100	1	0.5	0.75	80	1	0.9	1	100
8	A	145	A	1935	1	0.6	0.8	80	1	0.6	0.7	80	0.7	0.4	0.6	80	0.7	0.4	0.6	70
8	B	145	A	1935	1	0.5	0.7	100	1	0.5	0.7	100	0.8	0	0.6	90	1	0	6	100
8	C	145	A	1935	1	0	0.75	100	1	1	1	100	1	0.5	0.75	100	1	0	0.25	100
8	D	145	A	1935	1	0.9	0.95	100	1	0.95	0.98	80	1	0.95	0.98	90	1	0.7	0.85	100
8	E	145	A	1935	1	0.85	0.9	100	1	0.8	1	100	1	0.8	0.8	80	1	0.5	0.75	80
9	A	144	A	1934	1	0.5	0.6	90	0.8	0.4	0.5	70	0.6	0.2	0.4	70	0.5	0.2	0.3	70
9	B	144	A	1934	1	0.5	7	100	1	0.5	0.7	90	0.8	0	0.5	90	1	0.5	0.6	100
9	C	144	A	1934	1	0	0.75	100	1	0	0.5	100	0.5	0	0.25	75	1	0	0.1	100
9	D	144	A	1934	0.8	0.7	0.75	100	1	0.8	0.85	90	0.9	0.8	0.75	90	0.9	0.8	0.85	100
9	E	144	A	1934	1	0.75	0.8	75	1	0.8	0.8	70	0.75	0.5	0.75	75	0.8	0.5	0.8	75
10	A	18	M	1930	1	0.5	0.6	80	1	0.3	0.6	70	0.6	0.2	0.5	70	0.5	0.2	0.3	70
10	B	18	M	1930	1	0	0.5	100	0.7	0	0.5	100	0.8	0	0.6	80	0.8	0	0.5	90
10	C	18	M	1930	1	0	0.75	100	1	0	0.5	100	0.5	0	0.25	75	0.25	0	0.1	50
10	D	18	M	1930	1	0.8	0.9	90	1	0.9	0.95	90	0.8	0.7	0.7	90	1	0.9	0.95	100
10	E	18	M	1930	1	0.8	0.8	80	1	0.75	0.8	80	1	0.75	0.8	80	1	0.75	0.08	80
11	A	17	M	1930	1	0.7	0.8	90	1	0.8	0.9	90	0.9	0.6	0.8	80	1	0.7	0.9	90
11	B	17	M	1930	1	0	0.5	90	0.8	0	0.6	90	1	0.5	0.8	90	0.8	0	0.5	80
11	C	17	M	1930	1	0	0.75	100	0.5	0	0.25	100	0.5	0	0.25	75	0.25	0	0.1	50
11	D	17	M	1930	1	0.8	0.9	90	0.8	0.7	0.75	90	0.9	0.85	0.8	90	1	0.9	0.95	100
11	E	17	M	1930	1	0.8	1	80	1	0.8	0.8	90	1	0.8	0.8	80	1	0.75	0.8	80
12	A	143	A	1930	1	0.6	0.7	80	1	0.8	0.8	80	0.7	0.4	0.6	70	0.6	0.3	0.4	80
12	B	143	A	1930	1	0	0.5	100	0.7	0	0.5	80	0.8	0	0.6	80	0.8	0	0.6	90
12	C	143	A	1930	1	0	0.75	100	1	0	0.5	100	0.5	0	0.25	75	0.25	0	0.1	50
12	D	143	A	1930	1	0.95	0.98	90	1	0.95	0.98	100	0.7	0.5	0.6	100	1	0.9	0.95	100
12	E	143	A	1930	0.9	0.8	0.9	80	1	0.8	0.8	90	0.8	0.75	0.75	50	0.5	0.4	0.5	50
13	A	142	A	1930	1	0.7	0.8	80	0.8	0.6	0.7	80	0.6	0.3	0.5	70	0.5	0.2	0.3	70
13	B	142	A	1930	1	0	0.5	100	0.7	0	0.5	80	0.8	0	0.6	80	0.8	0	0.6	90
13	C	142	A	1930	1	0	0.75	100	0.75	0	0.5	100	0.75	0	0.5	75	0.25	0	0.1	50
13	D	142	A	1930	1	0.9	0.95	90	0.9	0.85	0.88	90	0.7	0.5	0.6	90	1	0.9	0.95	100
13	E	142	A	1930	0.8	0.75	0.8	80	1	0.5	0.5	75	0.75	0.5	0.75	50	0.5	0.3	0.5	50
14	A	141	A	1929	0.8	0.6	0.7	70	0.8	0.6	0.7	70	0.6	0.3	0.5	70	0.5	0.2	0.3	70
14	B	141	A	1929	1	0	0.5	100	0.8	0	0.5	90	0.8	0	0.5	80	0.5	0	0.3	70
14	C	141	A	1929	1	0	0.75	100	1	0.75	1	100	0.75	0	0.5	75	0.25	0	0.1	50
14	D	141	A	1929	1	0.8	0.9	100	1	0.95	0.99	100	0.9	0.8	0.85	100	0.8	0.6	0.7	80
14	E	141	A	1929	0.8	0.5	0.8	75	1	0.8	1	90	0.75	0.8	0.75	50	0.5	0.3	0.5	50
15	A	16	M	1925	1	1	1	100	1	1	1	100	1	1	1	100	1	1	1	100
15	B	16	M	1925	1	0.7	0.9	100	1	0.7	0.9	100	1	0.5	0.9	90	1	0.5	0.8	100
15	C	16	M	1925	1	0	0.75	100	1	1	1	100	1	1	1	100	1	0	0.75	100
15	D	16	M	1925	0.8	0.7	0.75	90	1	0.7	0.85	80	1	0.8	0.9	80	1	0.8	0.9	100
15	E	16	M	1925	1	0.75	1	90	1	0.9	1	90	1	0.8	1	90	1	0.8	0.9	90
16	A	15	M	1922	1	0.7	0.8	90	1	0.8	0.9	80	0.7	0.5	0.6	80	0.5	0.2	0.3	80
16	B	15	M	1922	1	0.5	0.8	100	1	0	0.7	90	1	0	0.6	80	1	0	0.5	100
16	C	15	M	1922	1	0	0.75	100	1	0	0.5	100	1	0	0.5	100	0.25	0	0.1	75
16	D	15	M	1922	1	0.7	0.85	90	1	0.9	0.95	90	0.8	0.4	0.6	100	0.6	0.4	0.5	100
16	E	15	M	1922	0.8	0.5	0.75	75	0.8	0.5	0.75	75	0.5	0.5	0.5	50	0.8	0.5	0.5	50
17	A	14	M	1920	1	0.8	0.9	90	1	0.8	0.9	90	0.8	0.6	0.7	80	0.8	0.5	0.7	80
17	B	14	M	1920	1	0	0.5	90	0.9	0	0.5	90	1	0.5	0.7	90	0.8	0	0.5	90
17	C	14	M	1920	1	0	0.75	100	1	0	0.5	100	0.75	0	0.5	75	0.25	0	0.1	50
17	D	14	M	1920	1	0.95	0.98	95	1	0.95	0.98	100	0.8	0.4	0.6	90	0.6	0.4	0.5	85
17	E	14	M	1920	1	0.8	1	80	1	0.8	1	80	0.75	0.4	0.5	50	0.5	0.3	0.5	50
18	A	140	A	1920	1	0.8	0.9	80	1	0.7	0.8	80	0.7	0.5	0.6	80	0.7	0.5	0.6	80
18	B	140	A	1920	0.9	0	0.7	95	0.9	0	0.7	90	1	0	0.6	90	0.9	0	0.7	90
18	C	140	A	1920	1	0	0.75	100	1	0	0.5	100	0.75	0.25	0.5	75	1	0	0.1	100
18	D	140	A	1920	1	0.95	0.98	90	1	0.95	0.98	95	1	0.9	0.95	90	0.95	0.8	0.88	85
18	E	140	A	1920	1	0.8	0.9	90	1	0.8	0.9	90	1	0.75	0.9	90	1	0.8	0.8	80
19	A	13	M	1917	1	0.8	0.9	90	1	0.8	0.9	90	0.8	0.6	0.7	90	0.8	0.6	0.7	80
19	B	13	M	1917	1	0	0.7	90	1	0	0.7	90	1	0	0.7	90	0.8	0	0.6	90
19	C	13	M	1917	1	0	0.75	100	1	0	0.75	100	0.75	0.25	0.5	75	0.25	0	0.1	50
19	D	13	M	1917	1	0.95	0.98	100	1	0.98	0.99	100	0.95	0.75	0.85	90	0.95	0.85	0.9	90
19	E	13	M	1917	1	0.8	0.8	80	1	0.8	0.8	80	1	0.5	0.08	80	0.75	0.5	0.5	75
20	A	139	A	1917	1	0.8	0.9	80	1	0.8	0.9	90	0.8	0.6	0.7	80	0.9	0.7	0.8	90
20	B	139	A	1917	1	0	0.7	90	1	0	0.7	90	1	0	0.7	90	0.8	0	0.5	80
20	C	139	A	1917	1	0	0.75	100	1	1	1	100	1	1	1	100	1	0.75	0.75	75
20	D	139	A	1917	0.9	0.95	0.88	100	1	0.98	0.99	100	1	0.9	0.95	90	0.8	0.7	0.75	80
20	E	139	A	1917	1	0.9	1	90	1	0.9	1	90	1	0.9	0.9	80	0.8	0.5	0.8	75
21	A	138	A	1912	1	0.7	0.8	80	1	0.7	0.8	80	0.8	0.5	0.6	70	0.7	0.5	0.6	80
21	B	138	A	1912	1	0.5	0.8	95	1	0.5	0.7	90	1	0.5	0.6	85	1	0.5	0.8	90
21	C	138	A	1912	1	0	0.75	100	1	0.5	0.75	100	1	0	0.25	100	1	0	0.1	100
21	D	138	A	1912	1	0.9	0.95	100	1	0.98	0.99	100	0.7	0.5	0.6	100	1	0.85	0.9	90
21	E	138	A	1912	1	0.9	0.9	90	1	0.9	0.9	90	0.8	0.8	0.8	80	0.8	0.5	0.8	75
22	A	137	A	1912	0.9	0.6	0.7	70	0.9	0.6	0.7	70	0.8	0.6	0.7	70	0.7	0.5	0.6	70
22	B	137	A	1912	1	0.5	0.8	95	1	0.5	0.7	90	1	0	0.5	80	0.8	0	0.5	85
22	C	137	A	1912	1	0	0.75	100	1	0	0.5	100	1	0	0.5	100	1	0	0.1	100
22	D	137	A	1912	1	0.9	0.95	100	1	0.98	0.99	100	0.9	0.8	0.85	90	0.8	0.75	0.77	90
22	E	137	A	1912	1	0.85	0.8	80	1	0.75	0.8	80	0.8	0.5	0.75	75	0.5	0.5	0.75	75
23	A	135	A	1910	0.9	0.7	0.8	90	0.9	0.7	0.8	90	0.8	0.6	0.7	90	0.8	0.6	0.7	90
23	B	135	A	1910	1	0	0.7	85	1	0	0.7	85	1	0	0.7	80	0.5	0	0.3	70
23	C	135	A	1910	1	0	0.75	100	1	0.5	0.75	75	1	0.5	0.75	75	0.5	0	0.25	50
23	D	135	A	1910	1	0.9	0.95	100	1	0.9	0.95	80	0.9	0.8	0.85	100	0.8	0.7	0.75	100
23	E	135	A	1910	1	0.85	0.9	100	1	0.8	0.8	80	0.75	0.5	0.8	80	0.75	0.4	0.5	50
24	A	12	M	1911	1	0.8	0.9	100	1	0.8	0.9	100	1	0.8	0.9	100	1	0.8	0.9	90
24	B	12	M	1911	1	0	0.5	90	1	0	5	90	1	0	0.5	90	1	0	0.5	90
24	C	12	M	1911	1	0	0.75	100	1	0.5	0.75	75	1	0	0.5	100	0.25	0	0.1	50
24	D	12	M	1911	1	0.98	0.99	100	1	0.98	0.99	100	0.8	0.7	0.75	100	0.95	0.85	0.9	100
24	E	12	M	1911	1	0.85	0.9	80	1	0.85	0.9	80	1	0.8	0.9	90	0.6	0.3	0.5	50
25	A	11	M	1911	1	0.8	0.9	100	1	0.8	0.9	100	1	0.8	0.9	100	1	0.8	0.9	90
25	B	11	M	1911	1	0.5	0.6	85	1	0	0.6	85	0.5	0	0.3	75	0.5	0	0.5	70
25	C	11	M	1911	1	0	0.75	100	1	0.5	0.75	75	1	0.5	0.75	75	0.25	0	0.1	50
25	D	11	M	1911	1	0.98	0.99	100	1	0.8	0.9	95	0.98	0.95	0.97	100	0.9	0.8	0.85	90
25	E	11	M	1911	1	0.85	0.9	80	1	0.8	0.9	80	1	0.8	0.9	90	0.6	0.3	0.5	50
26	A	136	A	1911	1	0.7	0.8	90	0.9	0.7	0.8	90	0.8	0.6	0.7	80	0.8	0.6	0.7	80
26	B	136	A	1911	1	0.5	0.8	90	1	0.5	0.8	85	1	0	0.7	85	0.8	0	0.5	80
26	C	136	A	1911	1	0	0.75	100	1	0.75	1	75	1	0.5	0.75	75	1	0	0.1	100
26	D	136	A	1911	1	0.98	0.99	100	1	0.95	0.98	100	1	0.9	0.95	90	0.7	0.5	0.6	90
26	E	136	A	1911	1	0.9	1	90	1	0.8	1	90	0.9	0.8	0.9	75	0.8	0.5	0.75	75
27	A	134	A	1905	1	0.7	0.8	80	1	0.7	0.8	80	0.8	0.6	0.7	80	0.8	0.6	0.7	70
27	B	134	A	1905	0.8	0	0.5	80	0.8	0	0.5	70	0.8	0	0.5	80	0.5	0	0.3	75
27	C	134	A	1905	1	0	0.75	100	1	0	0.5	100	0.75	0	0.5	75	0.25	0	0.1	50
27	D	134	A	1905	1	0.98	0.99	100	0.8	0.7	0.75	100	0.8	0.5	0.6	95	0.9	0.8	0.85	85
27	E	134	A	1905	1	0.9	0.9	90	1	0.8	0.9	90	0.8	0.5	0.8	75	0.5	0.3	0.5	50
28	A	10	M	1901	1	0.7	0.8	70	1	0.7	0.7	70	0.7	0.5	0.6	70	0.6	0.3	0.4	70
28	B	10	M	1901	0.8	0	0.5	80	0.8	0	0.5	70	1	0	0.7	85	0.8	0	0.5	75
28	C	10	M	1901	1	0	0.75	100	1	1	1	100	1	0.5	0.75	75	0.25	0	0.1	50
28	D	10	M	1901	1	0.98	0.99	100	0.7	0.5	0.6	100	0.95	0.85	0.9	95	0.9	0.8	0.85	85
28	E	10	M	1901	1	0.8	0.9	90	1	0.8	0.9	90	0.7	0.5	0.7	70	0.5	0.3	0.5	50
29	A	9	M	1900	1	0.8	0.9	80	1	0.8	0.9	80	1	0.7	0.8	80	0.9	0.6	0.7	70
29	B	9	M	1900	0.8	0	0.5	80	0.8	0	0.5	70	1	0	0.7	85	0.8	0	0.5	75
29	C	9	M	1900	1	0	0.75	100	1	0	0.75	100	0.75	0.25	0.5	75	0.25	0	0.1	50
29	D	9	M	1900	1	0.98	0.99	90	1	0.95	0.98	100	0.9	0.8	0.85	80	0.9	0.7	0.8	80
29	E	9	M	1900	1	0.8	0.9	90	1	0.8	0.9	90	1	0.8	0.9	90	0.8	0.75	0.8	75
30	A	8	M	1900	1	0.8	0.9	90	1	0.8	0.9	90	0.9	0.7	0.8	80	0.8	0.6	0.7	80
30	B	8	M	1900	0.8	0	0.6	85	1	0	0.6	80	1	0	0.7	80	0.5	0	0.3	70
30	C	8	M	1900	0.75	0	0.5	75	0.75	0	0.5	75	0.75	0	0.5	75	0.25	0	0.1	50
30	D	8	M	1900	1	0.95	0.98	95	0.98	0.9	0.95	90	0.9	0.8	0.85	90	0.5	0.7	0.6	90
30	E	8	M	1900	1	0.8	0.9	90	1	0.8	0.9	90	0.9	0.8	0.9	90	0.5	0.3	0.8	75
31	A	133	A	1898	1	0.8	0.9	90	1	0.8	0.9	90	1	0.8	0.9	90	0.9	0.7	0.8	80
31	B	133	A	1898	0.5	0	0.5	50	0.5	0	0.5	50	0.5	0	0.5	50	0.5	0	0.5	50
31	C	133	A	1898	1	0	0.75	100	1	0	0.5	100	0.75	0	0.5	75	0.25	0	0.1	50
31	D	133	A	1898	1	0.95	0.98	90	0.95	0.8	0.9	80	0.8	0.5	0.7	90	0.7	0.5	0.6	90
31	E	133	A	1898	1	0.8	0.9	90	1	0.8	0.9	90	0.85	0.5	0.8	75	0.6	0.3	0.5	50
32	A	7	M	1895	1	0.8	0.9	80	1	0.8	0.9	90	0.9	0.7	0.8	80	0.9	0.7	0.8	80
32	B	7	M	1895	1	0.5	0.8	80	1	0.5	8	80	0.7	0.4	0.6	70	1	0.5	0.8	80
32	C	7	M	1895	1	0	0.75	100	1	0	0.5	100	0.75	0	0.5	75	1	0	0.1	100
32	D	7	M	1895	1	0.95	0.98	95	0.95	0.8	0.9	80	0.8	0.5	0.7	80	0.7	0.5	0.6	90
32	E	7	M	1895	1	0.8	0.9	90	1	0.8	0.9	90	0.8	0.5	0.75	80	0.75	0.5	0.7	75

## Sheet: Rating
Expert	B	C	D	E	mean	mean-own	deviation
B	4	2.5	8	3	3.25	4.5	-0.5
C	8	7.5	6	7	7.75	7	0.5
E	8.5	10	9	5	9.25	9.16667	-4.16667
D	8	7.5	5	5	7.75	6.83333	-1.83333
